# Supplementary material for: Effect of Cold Stabilization Duration on Organic Acids and Aroma Compounds during Vitis vinifera L. cv. Riesling Wine Bottle Storage
Source: Foods. 2022 Apr 19;11(9):1179. doi: 10.3390/foods11091179 (PMC9103779; doi:10.3390/foods11091179)
Supplement: Supplementary file 1 [file foods-11-01179-s001.zip]

Archive with 1 entries (1 files):
- foods-1662713 Supplementary materials.xlsx
