# Supplementary material for: Effect of Cold Stabilization Duration on Organic Acids and Aroma Compounds during Vitis vinifera L. cv. Riesling Wine Bottle Storage
Source: Foods. 2022 Apr 19;11(9):1179. doi: 10.3390/foods11091179 (PMC9103779; doi:10.3390/foods11091179)
Supplement: Supplementary file 1 [file foods-11-01179-s001.zip › foods-1662713 Supplementary materials.xlsx]

## Sheet: Table S1
Table S1. Effects of cold stabilization duration on the concentrations of aroma compounds during wine bottle storage (unit: μg/L) .
Compounds	Bottle strorage duration (months)	Control	Cold treatment duration (days)						pTreatment	pstorage	pTreatment*pstorage
		0 (T0)	10 (T10)	11 (T11)	12 (T12)	13 (T13)	14 (T14)	15 (T15)
Cluster 1
1-Dodecanol	0	8.76±1.81aA	5.42±0.15bA	4.42±0.21bA	3.97±0.25bA	4.46±0.88bA	4.73±0.26bA	4.77±0.81bA	<0.001	<0.001	<0.001
	6	2.93±0.05abB	2.89±0.03bcB	2.88±0.03bcB	2.83±0.08cB	2.96±0.04abB	2.98±0.02aB	3±0.06aB
	12	3.02±0.05cB	3.16±0.03abcB	3.15±0.01abcB	3.14±0.03bcB	3.17±0.05abB	3.29±0.15aB	3.21±0.1abB
1-Heptanol	0	65.89±3.86aA	52.98±3.48bA	46.37±4.79bA	8.54±0.96cAB	10.16±1.63cAB	66.22±11.98aA	12.76±0.89cA	<0.001	<0.001	<0.001
	6	4.87±0.30cB	4.98±0.11cB	5.12±0.47cB	5.58±0.42bcB	5.59±0.11bcB	7.33±0.63aB	6.41±1.28abA
	12	8.01±0.86bB	12.38±0.60aB	11.68±0.37aB	12.60±0.13aA	13.51±3.41aA	14.21±1.65aB	12.57±1.71aA
3-Methylpentanol	0	79.46±3.17abA	79.97±4.50abA	65.68±4.91abA	73.55±16.22abA	96.88±38.50aA	79.11±8.46abA	63.48±1.24bA	0.238	<0.001	0.219
	6	1.55±0.18abB	1.63±0.16abB	1.58±0.10abB	1.48±0.02bB	1.66±0.03abB	1.77±0.15aB	1.66±0.08abB
	12	1.56±0.09bB	1.73±0.15abB	1.64±0.01abB	1.71±0.12abB	1.84±0.20aB	1.7±0.07abB	1.64±0.02abB
Ethyl dodecanoate	0	117.65±18.22aA	15.06±0.54cA	9.92±1.27cAB	9.24±1.97cAB	58.21±19.17bA	18.35±3.37cAB	59.26±1.72bA	<0.001	<0.001	<0.001
	6	4.69±1.01bB	3.37±0.45bA	3.85±0.49bB	3.59±0.26bB	3.66±0.33bB	25.29±4.88aA	4.85±0.82bB
	12	26.36±4.61aB	13.58±1.66bA	12.93±1.17bA	12.06±1.31bA	12.29±2.14bB	12.48±2.41bB	12.65±2.89bB
Isoamyl acetate	0	1038.89±216.81abA	843.92±234.00bcA	718.01±214.11cA	1198.96±201.48aA	926.41±43.14abcA	1233.22±50.02aA	1158.82±62.85abA	0.001	<0.001	<0.001
	6	152.13±20.44cB	147.07±6.97cB	204.74±22.60abB	169.82±31.69cB	152.88±4.77cB	214.21±12.89aB	173.1±10.75bcB
	12	172.00±43.04bB	404.24±22.98aAB	376.72±11.50aAB	400.69±7.24aB	427.64±93.30aAB	414.57±45.32aB	408.18±50.53aB
Linalool	0	16.46±0.31bA	13.7±0.52bcA	10.14±1.15cA	12.57±2.04bcA	21.37±6.61aA	13.91±1.46bcA	9.46±1.13cA	0.001	<0.001	<0.001
	6	4.08±0.34aB	3.54±0.20abB	3.28±0.79abB	2.45±0.12bB	2.52±0.37bB	3.17±0.68abB	3.80±1.09aB
	12	4.22±0.33bB	5.47±0.30aB	5.11±0.23aB	5.34±0.05aB	5.01±0.42abB	5.68±0.80aB	5.23±0.76aB
Methyl hexadecanoate	0	1.84±0.43cA	11.04±0.65aA	1.38±0.19cA	1.71±0.24cA	6.46±1.40bA	10.44±2.36aA	7.68±0.36bA	<0.001	<0.001	<0.001
	6	1.35±0.30aAB	1.02±0.08abcB	1.16±0.28abA	1.01±0.15bcB	0.94±0.07bcB	0.84±0.16bcB	0.73±0.02cB
	12	0.94±0.12bB	1.08±0.13abB	1.27±0.06abA	1.18±0.16abAB	1.34±0.38aB	1.15±0.10abB	1.03±0.08abB
Isopentanoic acid	0	377.68±8.70abA	328.09±33.50bA	284.57±16.13bA	400.04±62.59abA	412.91±257.10abA	576.14±113.42aA	473.82±148.77abA	0.233	<0.001	0.575
	6	200.97±14.11aB	208.58±28.57aA	265.31±66.44aA	208.27±31.88aB	222.64±20.94aA	229.31±150.84aB	236.75±237.1aA
	12	217.42±80.23aB	310.61±26.48aA	311.39±27.12aA	276.98±3.94aAB	309.78±225.09aA	390.22±42.57aAB	243.45±49.1aA
Methyl octanoate	0	3.03±0.23abA	2.53±0.19abcA	1.93±0.25cA	2.21±0.55bcA	2.86±0.97abcA	3.47±0.47aA	2.56±0.75abcA	0.002	<0.001	0.032
	6	1.15±0.15bB	0.83±0.02cdB	0.79±0.16dB	0.92±0.10cdB	1.41±0.11aB	1.16±0.15bB	1.04±0.11bcB
	12	0.23±0.03bC	0.29±0.01aB	0.27±0.01aC	0.28±0.00aB	0.26±0.00aC	0.29±0.01aB	0.28±0.02aB
Cluster 2
Phenylethyl alcohol	0	17644.98±2030.78cAB	19806.03±2067.42cA	30628.45±1732.26bA	15855.32±1941.22cA	34186.71±12196.63bA	24004.18±2079.29bcA	47605.52±6895.63aA	<0.001	<0.001	<0.001
	6	9856.53±701.10bB	26132.56±5888.93aA	11301.32±1332.26bB	24329.10±6256.06aA	9747.88±1480.80bA	28095.59±11179.68aA	26427.83±10714.50aB
	12	20675.70±2952.39aA	26081.24±5344.63aA	24584.88±2606.22aAB	22171.10±710.38aA	24787.83±7233.38aA	25867.02±4979.43aA	25008.29±1054.23aB
Hexanoic acid	0	144.57±16.46abA	156.78±12.1abA	113.98±8.62bA	141.33±25.92abA	123.6±53.94bA	189.34±17.69abA	200.25±78.87aA	<0.001	<0.001	<0.001
	6	15.94±1.74abB	16.13±0.55abB	14.61±3.3abB	16.98±1.16aB	16.45±0.49abB	16.76±2.5abB	12.74±2.96bB
	12	19.38±8.31bB	29.88±1.19abB	28.44±0.73abB	30.32±0.44abB	31.78±7.75aB	29.26±5.56abB	32.57±8.97aB
n-Decanoic acid	0	2496.32±264.04bcA	2578.72±345.21bcA	1894.61±12.30cA	1884.37±155.12cA	4891.44±1237.84aA	3304.80±211.31bAB	2653.93±418.91bcA	<0.001	<0.001	<0.001
	6	1475.09±24.10cA	1517.55±135.72cA	1650.80±177.31cA	3477.36±408.43bA	1838.90±237.50cA	4576.79±397.23aA	1376.63±261.50cB
	12	1953.66±567.81aA	2289.82±183.41aA	1985.92±100.26aA	2033.99±11.16aA	3838.43±2500.92aA	2162.88±322.25aB	1945.72±245.12aAB
Cluster 3
1-Decanol	0	7.09±0.41abA	6.29±0.18abA	5.42±0.56bAB	6.08±0.88abA	7.30±1.79abA	7.98±1.23aA	6.36±1.28abA	<0.001	<0.001	<0.001
	6	3.31±0.29aB	3.45±0.21aA	3.40±0.08aB	3.34±0.17aA	3.43±0.15aA	3.43±0.44aB	3.62±0.14aA
	12	2.39±0.61bB	6.49±0.26aA	6.19±0.15aA	6.28±0.02aA	6.51±1.00aA	6.75±0.17aAB	6.52±0.52aA
1-Octanol	0	16.84±0.13aA	16.02±0.63aAB	13.68±1.62aAB	15.32±5.68aA	19.73±7.95aA	21.69±3.52aA	14.54±2.62aAB	0.015	<0.001	0.006
	6	8.15±0.19aB	8.50±0.13aB	8.15±0.41aB	8.45±0.81aA	9.03±0.22aA	7.78±1.77aA	9.67±2.00aB
	12	10.75±1.17cB	19.80±0.48abA	18.69±0.96abA	19.61±0.64abA	17.42±0.90bA	21.01±3.67aA	18.59±1.40abA
β-Damascenone	0	4.28±0.31aA	4.32±0.39aA	3.60±0.39aAB	4.17±0.71aA	3.93±1.07aA	4.73±0.65aA	4.03±0.15aA	0.043	<0.001	0.009
	6	2.39±0.23aB	2.58±0.12aA	2.42±0.09aB	2.39±0.27aA	2.51±0.12aA	2.35±0.53aA	2.10±0.29aA
	12	2.52±0.63bB	4.24±0.03aA	4.18±0.33aA	4.36±0.17aA	4.14±0.37aA	4.56±0.61aA	4.56±1.08aA
Ethyl decanoate	0	749.45±60.76aA	502.78±25.61bAB	434.86±47.88bcAB	300.58±109.44dB	362.40±30.21cdAB	529.65±79.09bAB	497.84±49.64bAB	0.006	<0.001	<0.001
	6	225.30±30.37aB	208.37±13.85aB	219.03±17.39aB	193.70±20.10aB	216.64±7.47aB	188.22±46.90aB	125.96±19.80bB
	12	189.30±39.81bB	633.31±45.99aA	599.13±34.55aA	610.30±2.15aA	569.00±94.92aA	659.57±91.56aA	594.45±74.32aA
Ethyl hexanoate	0	2763.45±127.26aA	2269.01±652.61abA	1669.92±175.12bAB	2677.24±514.11aA	2101.73±425.56abAB	2631.54±284.31aA	2228.24±102.81abAB	<0.001	<0.001	<0.001
	6	901.04±87.12abB	900.64±9.62abA	812.63±183.43bB	992.81±84.23abB	1009.09±37.42abS	1122.17±240.98aA	757.63±100.26bB
	12	1080.57±80.10bB	2717.63±118.9aA	2567.80±74.87aA	2728.88±39.61aA	2720.00±328.79aA	2943.74±411.56aA	2806.29±424.72aA
Ethyl octanoate	0	4337.12±369.10abA	3670.32±285.94abA	3257.10±390.82bA	3190.50±289.45bA	4365.67±783.37abA	4503.34±604.26aA	4199.03±1139.40abA	<0.001	<0.001	<0.001
	6	1139.17±124.57bB	1166.70±30.27bA	1152.83±119.90bA	1176.84±113.18bA	1262.24±53.78bB	1567.94±55.00aA	1239.44±364.38bA
	12	1827.40±165.47cB	3549.58±178.05abA	3356.67±134.04bA	3525.12±45.11abA	3475.71±471.61abAB	4003.43±258.49aA	3603.22±525.35abA
Isoamyl octanoate	0	3.96±0.84bA	2.42±0.08bB	2.09±0.21bB	2.23±0.56bB	7.42±3.08aA	7.54±1.00aA	2.51±0.10bAB	<0.001	<0.001	<0.001
	6	1.64±0.18aA	1.60±0.10aB	1.80±0.23aB	1.59±0.14aB	1.64±0.04aB	1.80±0.31aB	1.51±0.32aB
	12	4.38±0.64aA	4.29±0.34aA	3.99±0.25aA	4.04±0.11aA	3.75±0.53aAB	4.33±0.63aAB	3.79±0.21aA
Terpinolen	0	1.98±0.21cdA	2.10±0.41cA	2.53±0.45bcA	3.44±0.67aA	1.27±0.22dB	2.63±0.51bcA	2.88±0.09abA	<0.001	<0.001	<0.001
	6	0.53±0.04dB	0.80±0.06cA	0.76±0.05cB	1.13±0.12aB	1.10±0.05abB	1.01±0.21abA	0.90±0.11bcA
	12	1.40±0.02bAB	2.04±0.05aA	2.02±0.07aAB	2.16±0.05aAB	2.44±0.52aA	2.27±0.25aA	2.46±0.61aA
Theaspirane	0	0.30±0.01aA	0.28±0.00abA	0.28±0.01abA	0.26±0.04bA	0.28±0.03abA	0.30±0.01aA	0.27±0.00abA	0.147	<0.001	0.009
	6	0.22±0.00bB	0.23±0.00abB	0.23±0.00abA	0.23±0.00aA	0.23±0.00abA	0.23±0.01aB	0.23±0.01abA
	12	0.24±0.02bB	0.27±0.00aAB	0.27±0.00aA	0.28±0.00aA	0.27±0.00aA	0.28±0.01aAB	0.28±0.02aA
β-Ionone	0	1.65±0.16abA	1.59±0.05bB	1.66±0.03abA	1.63±0.06abAB	1.68±0.09abA	1.73±0.02abA	1.79±0.07aA	0.007	<0.001	0.206
	6	1.56±0.01bA	1.57±0.01bB	1.58±0.02abA	1.60±0.01abB	1.60±0.01abA	1.61±0.02aA	1.60±0.04abB
	12	1.63±0.05bA	1.70±0.01aA	1.69±0.00aA	1.70±0.02aA	1.70±0.04aA	1.71±0.02aA	1.71±0.03aAB
Cluster 4
Ethyl 3-methylbutanoate	0	28.28±1.55aB	28.40±4.21aB	22.05±1.84aC	32.11±9.38aA	31.11±11.09aA	25.52±2.41aB	23.09±0.61aB	0.203	<0.001	0.095
	6	26.90±2.16cB	26.67±0.76cB	28.43±1.77bcB	32.17±3.11abA	32.8±1.62abA	31.45±1.56abB	33.67±4.20aB
	12	36.27±2.77bA	42.15±3.51abA	42.52±2.00abA	42.06±1.94abA	39.11±2.47abA	46.81±6.13abA	48.4±12.75aA
1,1,6-Trimethyl-1,2-dihydronaphthalene; TDN	0	100.79±1.39cAB	94.14±5.47cB	100.22±6.92cB	130.97±21.90bcC	127.19±44.54bcA	158.49±9.27abB	182.70±25.95aA	<0.001	<0.001	0.725
	6	68.68±7.90cB	117.63±7.63bcB	119.33±7.48bcB	193.39±24.99aB	200.79±24.52aA	149.43±32.53abB	168.60±58.48abA
	12	174.75±41.52aA	245.15±15.69aA	240.17±16.66aA	247.82±2.00aA	288.99±168.32aA	295.23±26.69aA	292.31±92.19aA
1-Butanol	0	503.74±63.80abB	601.76±77.52aB	489.4±23.45bB	520.90±33.05abB	513.18±45.25abB	546.02±78.70abB	365.51±7.47cB	0.020	<0.001	0.014
	6	567.93±32.77aB	602.08±51.49aB	639.11±87.58aB	650.15±85.45aB	610.65±15.45aB	599.61±160.72aB	624.18±60.29aB
	12	1132.62±166.20bA	1452.02±39.75aA	1394.14±44.96aA	1444.53±16.53aA	1529.04±251.71aA	1511.50±104.24aA	1500.79±151.31aA
Acetic acid（mg/L)	0	32.53±1.56aB	33.77±0.12aC	32.35±1.10aC	32.24±1.02aC	32.40±0.87aC	33.17±2.38aC	32.28±0.73aC	<0.001	<0.001	<0.001
	6	187.80±12.28abA	190.27±50.98abB	200.18±20.47abB	158.91±15.09bB	156.18±10.95bB	224.11±10.33aB	167.95±24.11bB
	12	204.42±28.87bA	356.61±23.14aA	347.94±25.51aA	338.25±3.97aA	355.22±56.67aA	379.05±53.36aA	335.26±38.00aA
Furfural	0	423.70±29.95abB	438.50±38.44abB	398.4±43.00bB	409.38±123.48abB	475.87±117.46abB	557.47±107.86aB	451.19±18.87abB	0.016	<0.001	0.745
	6	479.96±38.88abB	385.44±34.11cB	420.22±26.24bcB	473.99±35.76abB	474.34±43.03abB	538.75±32.35aB	406.80±79.23bcB
	12	644.78±18.30bA	770.44±31.35abA	748.6±61.76abA	830.05±34.51abA	819.56±203.87abA	956.67±224.89aA	834.45±236.33abA
Isobutanol	0	14439.83±1059.98abB	14828.93±1405.70abB	11921.98±2349.25bB	21114.61±5885.81aAB	20884.20±6593.13aAB	2496.25±464.79cC	10457.55±1026.97bB	<0.001	<0.001	<0.001
	6	13396.79±955.06aB	14838.82±2771.82aB	15992.68±2846.66aB	15885.33±3423.41aB	14666.12±1430.06aB	13463.24±3765.16aB	1366.42±228.51bB
	12	24632.77±6070.51bA	34047.21±922.81abA	32743.12±2600.23abA	33775.46±1724.90abA	38530.09±9303.45aA	38112.18±3920.19aA	34175.67±5406.23abA
Cluster 5
1-Hexanol	0	2149.05±59.56aA	2142.97±97.33aAB	1756.98±211.53aB	1849.35±221.10aB	2442.97±1268.76aA	2496.25±464.79aAB	1752.78±98.04aB	0.006	<0.001	0.001
	6	1330.22±93.16aB	1368.20±67.86aB	1383.31±35.53aB	1466.84±128.38aB	1436.43±46.89aA	1352.91±388.34aB	1366.42±228.51aB
	12	1612.30±396.90bAB	3309.00±58.84aA	3161.58±131.74aA	3329.38±80.95aA	3143.13±122.51aA	3348.33±605.27aA	3274.32±354.42aA
Isoamyl hexanoate	0	1.19±0.08abA	0.92±0.07bcAB	0.78±0.10cB	0.97±0.25bcAB	1.35±0.30aAB	1.20±0.25abAB	1.33±0.05aA	<0.001	<0.001	0.015
	6	0.43±0.06bA	0.45±0.03bB	0.47±0.04bB	0.46±0.06bB	0.51±0.03bB	0.84±0.03aB	0.81±0.44aA
	12	1.16±0.11bA	1.75±0.10aA	1.64±0.09aA	1.72±0.03aA	1.64±0.17aA	1.84±0.33aA	1.76±0.41aA
Ethyl Acetate	0	56382.47±2049.81aA	50498.81±2446.83abcB	42271.64±7502.30bcdB	54380.02±4638.07abAB	40965.49±13673.29cdB	47287.97±3683.71abcdCB	37938.20±2335.87dB	0.003	<0.001	<0.001
	6	34738.91±3737.78abA	34704.2±946.67abB	30628.83±7229.73bB	40011.87±6560.12aB	36580.96±1208.86abB	41825.94±738.47aB	37340.27±7046.65abB
	12	48305.79±12989.03bA	86067.79±3922.54aA	81101.19±3218.18aA	82480.07±5702.76aA	85452.72±7891.18aA	95216.80±10661.19aA	96239.33±19004.97aA
Ethyl butanoate	0	394.98±30.79abAB	374.54±55.06abB	358.09±93.32bB	430.67±113.69abB	533.80±165.28abAB	544.36±62.78aAB	449.74±21.09abB	<0.001	<0.001	<0.001
	6	284.92±29.05aB	317.93±6.82aB	340.06±26.60aB	330.95±35.71aB	319.55±9.79aB	321.54±63.35aB	302.52±54.13aB
	12	436.63±24.05bA	784.87±29.07aA	745.44±21.19aA	778.95±15.77aA	803.62±100.46aA	833.28±42.13aA	892.02±185.97aA
Ethyl lactate	0	1163681.03±121239.84abA	1246069.20±61471.44abAB	996895.83±175150.49bB	1389591.64±174526.68abAB	1615073.82±620342.92aA	1581152.44±156358.82aA	1046780.84±92636.88bAB	0.001	<0.001	0.005
	6	654431.52±13198.50aB	728603.81±224138.06aB	745201.39±54076.16aB	675117.00±128667.29aB	654419.88±101490.61aA	844617.70±222976.21aA	775937.00±255194.43aB
	12	904847.01±255502.00bAB	1724606.75±114298.76aA	1678228.85±168037.85aA	1697268.89±109849.48aA	1655039.73±118638.01aA	1701261.60±289269.27aA	1663906.71±130519.96aA
Isobutyl octanoate	0	0.49±0.01aA	0.43±0.02abAB	0.41±0.02abB	0.40±0.09bAB	0.49±0.05abAB	0.48±0.02abAB	0.47±0.05abA	0.189	<0.001	0.001
	6	0.37±0.02aB	0.37±0.01aB	0.37±0.00aB	0.37±0.00aB	0.37±0.01aB	0.36±0.03aB	0.39±0.03aA
	12	0.43±0.06bAB	0.56±0.02aA	0.53±0.01aA	0.54±0.01aA	0.52±0.02aA	0.56±0.06aA	0.53±0.02aA
Isopentanol	0	195752.55±7864.61bA	191042.58±13373.66bAB	168548.10±22854.07bAB	196004.90±22860.93bAB	335315.56±99167.51aA	197427.88±21511.59bAB	161694.89±4897.71bB	<0.001	<0.001	<0.001
	6	104590.36±8612.43bA	108309.72±7544.51bB	113035.66±9545.76bB	115561.28±11879.11bB	111895.41±3265.58bA	122263.48±16758.85bB	229530.87±80500.67aAB
	12	218143.52±30534.37bA	291200.81±8104.81aA	279015.17±10833.03aA	292254.95±4452.70aA	289539.84±22007.90aA	280100.71±23381.48aA	301388.44±39169.24aA
Methyl hexanoate	0	2.47±0.04aA	2.22±0.13abcAB	1.89±0.27cdAB	1.98±0.24bcdAB	2.38±0.42abAB	1.97±0.24bcdCAB	1.66±0.18dB	<0.001	<0.001	<0.001
	6	0.73±0.07bB	0.75±0.02bB	0.86±0.07abB	0.84±0.05abB	0.83±0.04abB	0.87±0.03abB	1.24±0.58aB
	12	0.96±0.32cB	3.17±0.14bA	2.99±0.12bA	3.22±0.05bA	2.96±0.17bA	3.78±0.20aA	2.99±0.26bA
Note: "Mean±sd" (n=3) were used to express the concentrations of different aroma compounds in the Riesling wines. Different lowercase letters represent significant differences in the concentrations of the compounds among different treatment groups at the same bottle storage period. Different capital letters represent significant differences in the concentration of the compounds among different bo…

## Sheet: Table S2 
				Table S2. The correlation coefficient r-values and p-values of correlation analyses between the pH value and aroma compounds concentrations, and between different aroma compounds concentrations
Correlation coefficient r-values	p-values
	pH	1-Dodecanol	1-Heptanol	3-Methylpentanol	Ethyl dodecanoate	Isoamyl acetate	Linalool	Methyl hexadecanoate	Isopentanoic acid	Methyl octanoate	Phenylethyl alcohol	Hexanoic acid	n-Decanoic acid	1-Decanol	1-Octanol	β-Damascenone	Ethyl decanoate	Ethyl hexanoate	Ethyl octanoate	Isoamyl octanoate	Terpinolen	Theaspirane	β-Ionone	Ethyl 3-methylbutanoate	TDN	1-Butanol	Acetic acid	Furfural	Isobutanol	1-Hexanol	Isoamyl hexanoate	Ethyl Acetate	Ethyl butanoate	Ethyl lactate	Isobutyl octanoate	Isopentanol	Methyl hexanoate
pH		0.00487571	0.0307659	<0.0001		0.00140255	0.000524706	0.00690674		<0.0001		0.000110765												<0.0001	<0.0001	<0.0001	<0.0001	<0.0001	0.00031493	0.0138639	0.0225254	0.000633061	0.00142671		0.0461037
1-Dodecanol	0.58997		<0.0001	5.75841e-05	<0.0001	0.000229779	6.42464e-05	0.0415013	0.0131761	0.000140103		0.000139644		0.0130608		0.0387521	0.0207512		0.00479704			0.0018008					0.00434048
1-Heptanol	0.471954	0.803141		0.000807754	0.0356308	0.00174518	0.00249438	0.00642075	0.00975811	0.000992315		0.000553696		0.00974562		0.0180512	0.0166555		0.00654432			0.000365266					0.0220143
3-Methylpentanol	0.826362	0.76298	0.673993		0.00784552	<0.0001	<0.0001	0.00021083	0.000218436	<0.0001		<0.0001		0.00532793		0.0310262			0.00219892		0.0297759	0.00345822		0.0110503	0.0196978	0.00810903	3.9439e-06	0.0384395
Ethyl dodecanoate		0.846172	0.460571	0.563239		0.0107596	0.00192306			0.0100917		0.012535							0.0175521			0.0266209
Isoamyl acetate	0.650691	0.720478	0.640899	0.911966	0.5442		<0.0001	0.000527452	<0.0001	<0.0001		<0.0001		8.03712e-05	0.00715659	0.00066607	0.0333585	0.00350574	<0.0001	0.0333437	0.000155815	0.000147882	0.0150581				0.00165285
Linalool	0.690912	0.759901	0.624151	0.946895	0.636442	0.856341		0.00130252	0.000274592	<0.0001		<0.0001		0.000607281	0.0125054	0.00838175		0.0302512	0.000248455	0.00492164		0.000538172					0.00105915
Methyl hexadecanoate	0.570621	0.448355	0.574773	0.723364		0.690714	0.653931		0.000386818	0.000170722		<0.0001		0.019262					0.0135518	0.0487488		0.0271772					0.00615763
Isopentanoic acid		0.531392	0.550206	0.72218		0.882875	0.71439	0.702239		0.000866279		<0.0001		<0.0001	0.000602947	0.000346006	0.0154805	0.00180258	<0.0001	0.00128413	0.00113962	0.000175804	0.000760852											0.0117603	0.0409391
Methyl octanoate	0.88679	0.736607	0.665531	0.91766	0.548152	0.81529	0.819161	0.730296	0.671146			<0.0001												0.000314331	0.00286151	6.20613e-05	<0.0001	0.00258713	0.00132435			0.0250822
Phenylethyl alcohol																			0.0434601				0.00137407
Hexanoic acid	0.743889	0.73671	0.688862	0.932374	0.53459	0.963205	0.827182	0.798284	0.828289	0.881387				0.00190906		0.00804149		0.04023	0.000503395		0.00232543	0.00140062	0.0473438	0.0158063		0.0240179	7.28152e-05
n-Decanoic acid																				0.0412389		0.315862												0.289141
1-Decanol		0.531957	0.550284	0.585152		0.75346	0.685301	0.506013	0.796637			0.636779			<0.0001	<0.0001	<0.0001	<0.0001	<0.0001	0.000585598	0.000110118	<0.0001	9.07664e-05							0.000101684	0.000222351	0.0087127	0.00225683	<0.0001	<0.0001	0.00113568	<0.0001
1-Octanol						0.568579	0.534741		0.685579					0.933556		<0.0001	<0.0001	<0.0001	<0.0001	2.42142e-05	0.000389628	<0.0001	<0.0001	0.041179	0.0291	0.0216794		0.00396843	0.0187872	<0.0001	<0.0001	0.000186399	<0.0001	<0.0001	<0.0001	<0.0001	<0.0001
β-Damascenone		0.453896	0.510486	0.47131		0.68169	0.559344		0.706259			0.561791		0.952821	0.946812		<0.0001	<0.0001	<0.0001	0.00228894	<0.0001	<0.0001	7.67627e-05					0.0212844	0.0345358	<0.0001	<0.0001	0.000520406	0.000193812	<0.0001	<0.0001	0.00089414	<0.0001
Ethyl decanoate		0.500811	0.515951			0.465725			0.520847					0.853193	0.862234	0.903098		<0.0001	<0.0001	0.0167855	0.00127045	<0.0001	0.000280044		0.0408432	0.0184683		0.0054118	0.0133824	<0.0001	<0.0001	6.97052e-05	0.000116432	<0.0001	<0.0001	0.00260608	<0.0001
Ethyl hexanoate						0.607268	0.473239		0.63942			0.450881		0.919939	0.932928	0.974645	0.912469		<0.0001	0.00489238	<0.0001	<0.0001	8.02013e-05	0.0388827	0.0251497	0.0223713		0.00503455	0.00732088	<0.0001	<0.0001	<0.0001	<0.0001	<0.0001	<0.0001	0.000264386	<0.0001
Ethyl octanoate		0.590846	0.573693	0.630172	0.5124	0.784167	0.717827	0.529575	0.801003		0.44458	0.692482		0.961106	0.920584	0.945385	0.85509	0.908618		0.000284865	<0.0001	<0.0001	<0.0001							0.000316483	6.54569e-05	0.0130594	0.00381666	<0.0001	<0.0001	0.000994903	<0.0001
Isoamyl octanoate						0.46576	0.589464	0.435005	0.654549				0.448872	0.686708	0.785835	0.628269	0.515427	0.589786	0.713116		0.142195	0.000513935	0.00349515	0.294227	0.272489	0.222382	0.984319	0.0648031	0.254205	0.00359346	0.00212595	0.0968932	0.0108766	0.000233714	0.000830498	0.000700459	0.0101191
Terpinolen				0.474441		0.733234			0.659688			0.627515		0.744067	0.701976	0.829263	0.655014	0.821962	0.779162	0.331432		8.57758e-05	0.000230469					0.183315		0.0108622	0.00383974	0.0179954	0.0175341	0.00106733	0.00829352	0.0477841	0.00195274
Theaspirane		0.639466	0.704314	0.607963	0.482831	0.734898	0.689948	0.481297	0.729344			0.650751	0.230003	0.936947	0.906347	0.934782	0.880031	0.885202	0.964353	0.691699	0.751552		0.00019237							0.000336005	0.00034017	0.0114839	0.0059046	<0.0001	5.01866e-05	0.00223277	<0.0001
β-Ionone					0.313985	0.52268			0.676404		0.651593	0.437467		0.74988	0.775407	0.754797	0.713709	0.753522	0.806007	0.607422	0.720377	0.726399			0.00553325			0.010707		0.000544036	<0.0001	0.00777462	0.000336313	0.000188509	<0.0001	0.00265892	0.000572709
Ethyl 3-methylbutanoate	-0.852793			-0.542542						-0.709668		-0.51946			0.44899			0.453626		0.240224					<0.0001	<0.0001	<0.0001	<0.0001	<0.0001	0.000105676	0.000316445	<0.0001	<0.0001	0.00344745	0.00130841	0.000488252	0.0013072
TDN	-0.839002			-0.504458						-0.617453		-0.361671			0.476177		0.449655	0.487016		0.25097			0.583075	0.856918		<0.0001	<0.0001	<0.0001	9.85831e-05	0.000133169	0.000145001	<0.0001	<0.0001	0.00462099	0.000646016	0.00311942	0.00229105
1-Butanol	-0.880546			-0.561299						-0.760879		-0.49037			0.497718		0.508919	0.495481		0.278009				0.91827	0.858319		<0.0001	<0.0001	<0.0001	<0.0001	7.43697e-05	<0.0001	<0.0001	0.00137912	0.000163262	0.000589253	0.000449838
Acetic acid	-0.952371	-0.596178	-0.496628	-0.826193		-0.643365	-0.662795	-0.57713		-0.906054		-0.756324								0.00456875				0.845549	0.781158	0.900268		<0.0001	<0.0001	0.00612086	0.0206412	0.00022976	0.000605507		0.0310633
Furfural	-0.807632			-0.454545						-0.622385					0.600879	0.499021	0.584296	0.588237		0.410139	0.302023		0.544504	0.883846	0.879507	0.949241	0.838493		<0.0001	<0.0001	<0.0001	<0.0001	<0.0001	0.00024705	1.68747e-05	0.000499732	0.000102436
Isobutanol	-0.709601									-0.653206					0.50774	0.463022	0.530389	0.567269		0.260435				0.841656	0.747414	0.900277	0.775488	0.85923		<0.0001	0.00018042	<0.0001	<0.0001	0.000823326	0.000334478	0.00101498	0.000238576
1-Hexanol	-0.528097													0.746482	0.89072	0.820397	0.841735	0.861724	0.709428	0.606005	0.54361	0.707305	0.689535	0.745318	0.7382	0.813962	0.577466	0.855324	0.78917		<0.0001	<0.0001	<0.0001	<0.0001	<0.0001	<0.0001	<0.0001
Isoamyl hexanoate	-0.49499													0.721584	0.865441	0.789458	0.801166	0.850558	0.759371	0.631763	0.602591	0.706866	0.816183	0.709432	0.735522	0.755714	0.501185	0.82605	0.7285	0.925351		<0.0001	<0.0001	<0.0001	<0.0001	<0.0001	<0.0001
Ethyl Acetate	-0.683683									-0.487213				0.55704	0.727435	0.691225	0.757578	0.781937	0.531964	0.371908	0.510698	0.540134	0.563771	0.86756	0.816004	0.907164	0.720481	0.912719	0.868709	0.933299	0.879249		<0.0001	<0.0001	<0.0001	<0.0001	<0.0001
Ethyl butanoate	-0.649937													0.62894	0.800307	0.726153	0.742362	0.785145	0.602903	0.543528	0.51247	0.579476	0.707273	0.819946	0.843864	0.88296	0.685415	0.918681	0.845701	0.966803	0.926759	0.947569		<0.0001	<0.0001	<0.0001	<0.0001
Ethyl lactate									0.538638				0.242693	0.85389	0.955139	0.892857	0.802334	0.916658	0.822808	0.719904	0.66247	0.790981	0.727065	0.608122	0.59285	0.651432		0.71802	0.673219	0.946237	0.913392	0.830879	0.894907		<0.0001	<0.0001	<0.0001
Isobutyl octanoate	-0.439687								0.449465					0.780014	0.910565	0.831236	0.88423	0.86872	0.792767	0.672866	0.55997	0.766784	0.796025	0.653734	0.68289	0.731737	0.471218	0.794626	0.707467	0.955457	0.963665	0.865491	0.920104	0.915055		<0.0001	<0.0001
Isopentanol														0.659836	0.820279	0.669848	0.62203	0.715697	0.665422	0.679703	0.436689	0.629449	0.621053	0.693633	0.613166	0.686468		0.692758	0.664586	0.856266	0.892295	0.767642	0.835146	0.881176	0.866651		<0.0001
Methyl hexanoate														0.819601	0.913672	0.87392	0.89048	0.914276	0.798055	0.547985	0.635732	0.792044	0.687566	0.653775	0.628225	0.696695		0.74626	0.719207	0.955164	0.912843	0.893892	0.888977	0.934917	0.940721	0.852641
Note: Only correlation coefficients r-value corresponding to p-value less than 0.05 are shown.

## Sheet: Table S3
Table S3. Effects of cold treatment duration on the odor activity value (OAV)of individual compounds in the Riesling wines during bottle storage.
Compounds	Threshold (μg/L)	Aroma description	Aroma types in Figure 3	Bottle storage duration (months)	Cold treatment duration (days)
					0 (T0)	10 (T10)	11 (T11)	12 (T12)	13 (T13)	14 (T14)	15 (T15)
1-Dodecanol	1000 [40]*	unpleasant in higher concenreation, flowery in low concentration [41]*	flora	0	<0.01	<0.01	<0.01	<0.01	<0.01	<0.01	<0.01
				6	<0.01	<0.01	<0.01	<0.01	<0.01	<0.01	<0.01
				12	<0.01	<0.01	<0.01	<0.01	<0.01	<0.01	<0.01
1-Heptanol	1000 [40]	grape, sweet [40]	fruity	0	0.07	0.05	0.05	<0.01	<0.01	0.07	<0.01
				6	<0.01	<0.01	<0.01	<0.01	<0.01	<0.01	<0.01
				12	<0.01	<0.01	<0.01	<0.01	<0.01	<0.01	<0.01
Ethyl dodecanoate	1500 [42]	sweet,floral,fruity,cream,flowery [40, 41]	fruity,flora	0	0.08	<0.01	<0.01	<0.01	0.04	<0.01	0.04
				6	<0.01	<0.01	<0.01	<0.01	<0.01	0.02	<0.01
				12	0.02	<0.01	<0.01	<0.01	<0.01	<0.01	<0.01
Isoamyl acetate	160 [43]	Banana, fruity, sweet [43]	fruity	0	6.49	5.27	4.49	7.49	5.79	7.71	7.24
				6	0.95	0.92	1.28	1.06	0.96	1.34	1.08
				12	1.08	2.53	2.35	2.50	2.67	2.59	2.55
Linalool	15 [44]	Citrus, floral, sweet, grape-like [45]	fruity,flora	0	1.10	0.91	0.68	0.84	1.42	0.93	0.63
				6	0.27	0.24	0.22	0.16	0.17	0.21	0.25
				12	0.28	0.36	0.34	0.36	0.33	0.38	0.35
Isopentanoic acid	33.4 [46]	Rancid, fatty [40]		0	11.31	9.82	8.52	11.98	12.36	17.25	14.19
				6	6.02	6.24	7.94	6.24	6.67	6.87	7.09
				12	6.51	9.30	9.32	8.29	9.27	11.68	7.29
Methyl octanoate	200 [40]	Intense citrus [40]	fruity	0	0.02	<0.01	<0.01	<0.01	<0.01	0.02	<0.01
				6	<0.01	<0.01	<0.01	<0.01	<0.01	<0.01	<0.01
				12	<0.01	<0.01	<0.01	<0.01	<0.01	<0.01	<0.01
Phenylethyl alcohol	200000 [43]	rose,honey [19]	flora, honey	0	0.09	0.10	0.15	0.08	0.17	0.12	0.24
				6	0.05	0.13	0.06	0.12	0.05	0.14	0.13
				12	0.10	0.13	0.12	0.11	0.12	0.13	0.13
Hexanoic acid	3000 [44]	rancid, cheese, fatty [45]		0	0.05	0.05	0.04	0.05	3.02	0.06	4.16
				6	<0.01	<0.01	<0.01	<0.01	<0.01	<0.01	<0.01
				12	2.25	<0.01	<0.01	<0.01	<0.01	<0.01	<0.01
n-Decanoic acid	15000 [44]	Fatty, rancid [45]		0	0.17	0.17	0.13	0.13	0.33	0.22	0.18
				6	0.10	0.10	0.11	0.23	0.12	0.31	0.09
				12	0.13	0.15	0.13	0.14	0.26	0.14	0.13
1-Decanol	400 [44]	Orange flowery, special fatty [41]		0	0.02	0.02	0.01	0.02	0.02	0.02	0.02
				6	<0.01	<0.01	<0.01	<0.01	<0.01	<0.01	<0.01
				12	<0.01	0.02	0.02	0.02	0.02	0.02	0.02
1-Octanol	800 [45]	jasmine, lemon	fruity,flora	0	0.02	0.02	0.02	0.02	0.02	0.03	0.02
				6	<0.01	<0.01	<0.01	<0.01	<0.01	<0.01	<0.01
				12	<0.01	0.02	0.02	0.02	0.02	0.03	0.02
β-Damascenone	0.05 [44]	baked apple, bark,canned peach, baked apple,dry plum [41]	fruity	0	85.6	86.4	72.05	83.43	78.57	94.52	80.69
				6	47.85	51.53	48.39	47.73	50.16	47.08	41.94
				12	50.45	84.76	83.64	87.13	82.89	91.26	91.20
Ethyl decanoate	200 [44]	Fruity, fatty, pleasant [40]	fruity	0	3.75	2.51	2.17	1.50	1.81	2.65	2.49
				6	1.13	1.04	1.10	0.97	1.08	0.94	0.63
				12	0.95	3.17	3.00	3.05	2.85	3.30	2.97
Ethyl hexanoate	80 [45]	Fruity, green apple, banana, wine-like [45]	fruity	0	34.54	28.36	20.87	33.47	26.27	32.89	27.85
				6	11.26	11.26	10.16	12.41	12.61	14.03	9.47
				12	13.51	33.97	32.1	34.11	34.00	36.80	35.08
Ethyl octanoate	580 [45]	Sweet, floral, fruity, banana, pear, brandy [45]	fruity,flora	0	7.48	6.33	5.62	5.50	7.53	7.76	7.24
				6	1.96	2.01	1.99	2.03	2.18	2.70	2.14
				12	3.15	6.12	5.79	6.08	5.99	6.9	6.21
Isoamyl octanoate	125 [46]	sweet, fruity, cheese, cream [41]	fruity	0	0.03	0.02	0.02	0.02	0.06	0.06	0.02
				6	<0.01	<0.01	<0.01	<0.01	<0.01	<0.01	<0.01
				12	0.04	0.03	0.03	0.03	0.03	0.03	0.03
β-Ionone	0.007 [47]	violet/woody/raspberry [47]	fruity,flora	0	236.04	226.69	237.35	233.4	240.42	246.8	255.76
				6	222.82	224.18	225.32	228.34	228.35	230.34	228.13
				12	233.4	242.35	241.28	242.78	243.35	244.78	244.52
Ethyl 3-methylbutanoate	3 [44]	-		0	9.43	9.47	7.35	10.70	10.37	8.51	7.70
				6	8.97	8.89	9.48	10.72	10.93	10.48	11.22
				12	12.09	14.05	14.17	14.02	13.04	15.60	16.13
1,1,6-Trimethyl-1,2-dihydronaphthalene; TDN	10 [22]	kerosene、petrol aroma [22]	kerosene	0	10.08	9.41	10.02	13.10	12.72	15.85	18.27
				6	6.87	11.76	11.93	19.34	20.08	14.94	16.86
				12	17.48	24.52	24.02	24.78	28.90	29.52	29.23
1-Butanol	150000 [43]	medicinal [43]		0	<0.01	<0.01	<0.01	<0.01	<0.01	<0.01	<0.01
				6	<0.01	<0.01	<0.01	<0.01	<0.01	<0.01	<0.01
				12	<0.01	<0.01	<0.01	<0.01	<0.01	<0.01	<0.01
Acetic acid	200000 [44]	Acid, fatty [40]		0	<0.01	<0.01	<0.01	<0.01	<0.01	<0.01	<0.01
				6	<0.01	<0.01	<0.01	<0.01	<0.01	<0.01	<0.01
				12	<0.01	<0.01	<0.01	<0.01	<0.01	<0.01	<0.01
Furfural	15000 [43]	sweet, cake, burnt, almond [43]		0	0.03	0.03	0.03	0.03	0.03	0.04	0.03
				6	0.03	0.03	0.03	0.03	0.03	0.04	0.03
				12	0.04	0.05	0.05	0.06	0.05	0.06	0.06
Isobutanol	75000 [43]	alcohol, solvent [43]		0	0.19	0.20	0.16	0.28	0.28	0.03	0.14
				6	0.18	0.20	0.21	0.21	0.20	0.18	0.02
				12	0.33	0.45	0.44	0.45	0.51	0.51	0.46
1-Hexanol	11000 [45]	herbaceous,wood, green, grass [41]		0	0.20	0.19	0.16	0.17	0.22	0.23	0.16
				6	0.12	0.12	0.13	0.13	0.13	0.12	0.12
				12	0.15	0.30	0.29	0.30	0.29	0.30	0.30
Isoamyl hexanoate	1000 [41]	pineapple,cheese [41]	fruity	0	<0.01	<0.01	<0.01	<0.01	<0.01	<0.01	<0.01
				6	<0.01	<0.01	<0.01	<0.01	<0.01	<0.01	<0.01
				12	<0.01	<0.01	<0.01	<0.01	<0.01	<0.01	<0.01
Ethyl Acetate	12000 [43]	pineapple, varnish, balsamic [43]	fruity	0	4.70	4.21	3.52	4.53	3.41	3.94	3.16
				6	2.89	2.89	2.55	3.33	3.05	3.49	3.11
				12	4.03	7.17	6.76	6.87	7.12	7.93	8.02
Ethyl butanoate	400 [45]	strawberry,apple,banana [45]	fruity	0	0.99	0.94	0.90	1.08	1.33	1.36	1.12
				6	0.71	0.79	0.85	0.83	0.80	0.80	0.76
				12	1.09	1.96	1.86	1.95	2.01	2.08	2.23
Ethyl lactate	150000 [43]	Buttery, cream, sweet, fruity [43]		0	7.76	8.31	6.65	9.26	10.77	10.54	6.98
				6	4.36	4.86	4.97	4.50	4.36	5.63	5.17
				12	6.03	11.50	11.19	11.32	11.03	11.34	11.09
Isobutyl octanoate	800 [41]	-		0	<0.01	<0.01	<0.01	<0.01	<0.01	<0.01	<0.01
				6	<0.01	<0.01	<0.01	<0.01	<0.01	<0.01	<0.01
				12	<0.01	<0.01	<0.01	<0.01	<0.01	<0.01	<0.01
Isopentanol	30000 [44]	alcohol,harsh,bitter [41]		0	6.53	6.37	5.62	6.53	11.18	6.58	5.39
				6	3.49	3.61	3.77	3.85	3.73	4.08	7.65
				12	7.27	9.71	9.30	9.74	9.65	9.34	10.05
Note: *The numbers in brackets represent the references cited, which are listed in the references of the main text. The OAV of the compound was the mean of three biological repeats.
